# Supplementary material for: Panx1 channels promote both anti- and pro-seizure-like activities in the zebrafish via p2rx7 receptors and ATP signaling
Source: Commun Biol. 2022 May 18;5:472. doi: 10.1038/s42003-022-03356-2 (PMC9117279; doi:10.1038/s42003-022-03356-2)
Supplement: Supplementary file 3 — Supplementary Data 1 [file 42003_2022_3356_MOESM3_ESM.xlsx]

## Sheet: Sheet1
Supplementary Data 1 Gene ontology enriched biological processes from FishEnrichR.
DKO	Term from ZEBRAFISH ENRICHR with GO id	P-value	Log	Z-score	Combined	Genes
			P-value		Score
UP
Transport
	rRNA-containing ribonucleoprotein complex export from nucleus (GO:0071428)	0.01	1.87	-3.76	16.15	npm1a;ran
	nuclear import (GO:0051170)	0.05	1.31	-2.02	6.1
						nup93;htatip2;ran
Signal transduction		0.02	1.65	-3.64	13.82	cacnb4b;cacnb4a
	regulation of calcium ion transmembrane transporter activity (GO:1901019)	0.04	1.41	-3.84	12.42	cacnb4b;cacnb4a
	regulation of voltage-gated calcium channel activity (GO:1901385)
Metabolism
	kynurenine metabolic process (GO:0070189)	0.01	2	-4.22	19.47	afmid;tdo2a
	GTP metabolic process (GO:0046039)	0.03	1.48	-2.96	10.08	ran;mbip
Cellular respiration	no data
Cell death
	neuron apoptotic process (GO:0051402)	0.03	1.56	-3.03	10.87	pink1;siah1
	mitochondrial outer membrane permeabilization (GO:0097345)	0.02	1.75	-3.19	12.8	bnip3la;bnip3
	positive regulation of mitochondrial membrane permeability involved in apoptotic process (GO:1902110)	0.02	1.75	-3.06	12.31	bnip3la;bnip3
DOWN
Transport
	endosome transport via multivesicular body sorting pathway (GO:0032509)	0.01	1.92	-2.91	12.88	tmem50a;vcp;chmp3
	protein import (GO:0017038)	0.05	1.33	-2.14	6.58
						nup155;ipo7;ran;nutf2l
	protein localization to nucleus (GO:0034504)	0.05	1.33	-2.14	6.57	nup155;ipo7;ran;nutf2l
Signal transduction
	paraxial mesoderm development (GO:0048339)	0.05	1.31	-4.33	13.1	kmt2a;gadd45aa
Metabolism
	no data
Cellular respiration
	regulation of reactive oxygen species metabolic process (GO:2000377)	0.03	1.56	-3.31	11.87	mpx;acod1
Cell death
	intrinsic apoptotic signaling pathway by p53 class mediator (GO:0072332)	0.01	1.92	-3.64	16.12	rps19;tp53;bag6l
	intrinsic apoptotic signaling pathway in response to endoplasmic reticulum stress (GO:0070059)	0.03	1.56	-7.08	25.4	bag6l;tp63
	intrinsic apoptotic signaling pathway in response to DNA damage by p53 class mediator (GO:0042771)	0.04	1.42	-5.65	18.54
						tp53;bag6l
	Term from ZEBRAFISH ENRICHR with GO id	P-value	Log	Z-score	Combined Score	Genes
			P-value
panx1a-/-
UP
Transport
	vesicle-mediated transport to the plasma membrane (GO:0098876)	0.02	1.77	-2.29	9.34	stxbp6l;arf2a;exoc1
	Golgi to plasma membrane transport (GO:0006893)	0.03	1.51	-1.18	4.1	stxbp6l;arf2a;exoc1
	post-Golgi vesicle-mediated transport (GO:0006892)	0.04	1.37	-1.56	4.94	stxbp6l;arf2a;exoc1
Signal transduction
	response to axon injury (GO:0048678)	0.05	1.35	-2.37	7.33	cnp;lingo1a
	axon regeneration (GO:0031103)	0.05	1.29	-2.55	7.6	cnp;lingo1a
Metabolism
	glutamine family amino acid catabolic process (GO:0009065)	0.03	1.53	-2.34	8.24	aspg;glsb
	nucleobase-containing compound catabolic process (GO:0034655)	0.05	1.35	-1.78	5.51	dnase1;rnaset2
	cellular macromolecule catabolic process (GO:0044265)	0.06	1.25	-1.79	5.13	dnase1;rnaset2
Cellular respiration
	cellular response to oxidative stress (GO:0034599)	0.06	1.25	-2.18	6.25	pxmp2;prdx6
Cell death
	neuron apoptotic process (GO:0051402)	0.02	1.68	-3.04	11.76	pink1;siah1
DOWN
Transport
	nuclear transport (GO:0051169)	0.01	1.87	-4.29	18.5	nxt2;nutf2l
	protein import (GO:0017038)	0.01	1.87	-2.19	9.43	ipo11;pttg1ipb;nxt2;nutf2l
	protein localization to nucleus (GO:0034504)	0.01	1.87	-2.19	9.41	ipo11;pttg1ipb;nxt2;nutf2l
	protein import into nucleus (GO:0006606)	0.05	1.32	-1.89	5.76	ipo11;pttg1ipb;nxt2;nutf2l
Signal transduction
	paraxial mesoderm development (GO:0048339)	0.02	1.62	-4.38	16.35	kmt2a;gadd45aa
Metabolism
	monocarboxylic acid catabolic process (GO:0072329)	0.01	1.98	-2.29	10.48	acot8;aspg;acot7
	fatty acid catabolic process (GO:0009062)	0.02	1.82	-2.69	11.28	acot8;acot7;acaa2;zgc:174917
Cellular respiration
	no data
Cell death
	activation of cysteine-type endopeptidase activity involved in apoptotic process (GO:0006919)	0.02	1.76	-2.34	9.5	hip1;diabloa;caspbl
panx1b-/-	Term from ZEBRAFISH ENRICHR with GO id	P-value	Log	Z-score	Combined Score	Genes
			P-value
UP
Transport
	cytoskeleton-dependent intracellular transport (GO:0030705)	0.01	1.93	-2.59	11.48	kif1aa;ccdc88b;dync1i2a
	response to salt stress (GO:0009651)	0.02	1.68	-3.68	14.24	slc26a6;trpv6
Signal transduction
	basement membrane organization (GO:0071711)	0.02	1.68	-3.8	14.73	col4a6;pxdn
	regulation of calcium ion transmembrane transporter activity (GO:1901019)	0.02	1.68	-3.64	14.1	cacnb4b;cacnb4a
	cytoplasmic microtubule organization (GO:0031122)	0.03	1.51	-2.03	7.07	camsap2b;ccdc88b;fignl1
	regulation of voltage-gated calcium channel activity (GO:1901385)	0.04	1.44	-3.83	12.7	cacnb4b;cacnb4a
	regulation of cation channel activity (GO:2001257)	0.05	1.32	-2.29	6.99	cacnb4b;cacnb4a;shank3a
	divalent inorganic cation homeostasis (GO:0072507)	0.05	1.26	-3.23	9.36	trpv6;cnnm2b
Metabolism
	GTP metabolic process (GO:0046039)	0.03	1.51	-2.96	10.3	ran;mbip
Cellular respiration
	no data
Cell death
	no data
DOWN
Transport
	nuclear import (GO:0051170)	0.01	2.17	-2.04	10.17	pttg1ipb;htatip2;ran;nup62l;nutf2l
	rRNA-containing ribonucleoprotein complex export from nucleus (GO:0071428)	0.03	1.55	-3.71	13.19	abce1;ran
	protein import into nucleus (GO:0006606)	0.03	1.55	-1.9	6.75	abraa;pttg1ipb;ran;nup62l;nutf2l
	protein import (GO:0017038)	0.03	1.54	-2.16	7.65	pttg1ipb;ran;nup62l;nutf2l
	protein localization to nucleus (GO:0034504)	0.03	1.54	-2.16	7.64	pttg1ipb;ran;nup62l;nutf2l
	establishment of protein localization to organelle (GO:0072594)	0.04	1.45	-2.12	7.08	pttg1ipb;ran;nup62l;nutf2l
	nucleocytoplasmic transport (GO:0006913)	0.04	1.43	-4.38	14.45	htatip2;nutf2l
	ammonium transmembrane transport (GO:0072488)	0.05	1.33	-3.6	11.05	rhcga;rhcgl1
Signal transduction
	calcium ion homeostasis (GO:0055074)	0.05	1.31	-1.59	4.79	fhl1b;slc8a1a;atp2a2a;atp2b4;nr3c1
Metabolism
	negative regulation of cellular amide metabolic process (GO:0034249)	0.01	2.16	-2.53	12.58	cnot7;fxr1;ormdl3;rpl13a
	gluconeogenesis (GO:0006094)	0.02	1.8	-1.99	8.22	fbp2;tpi1b;pck1
	glucose metabolic process (GO:0006006)	0.05	1.32	-2.22	6.75	fbp2;tpi1b;pck1
	cellular response to ketone (GO:1901655)	0.04	1.43	-3.71	12.25	hamp;pck1
Cellular respiration
	regulation of reactive oxygen species metabolic process (GO:2000377)	0.02	1.68	-3.33	12.87	mpx;acod1
	mitochondrial electron transport, ubiquinol to cytochrome c (GO:0006122)	0.05	1.33	-3.58	11.01	uqcrb;uqcrh
Cell death
	-
