# Supplementary material for: Panx1 channels promote both anti- and pro-seizure-like activities in the zebrafish via p2rx7 receptors and ATP signaling
Source: Commun Biol. 2022 May 18;5:472. doi: 10.1038/s42003-022-03356-2 (PMC9117279; doi:10.1038/s42003-022-03356-2)
Supplement: Supplementary file 4 — Supplementary Data 2 [file 42003_2022_3356_MOESM4_ESM.xlsx]

## Sheet: Data 2
Supplementary Data 2 Clustergram genes and associated regulation values.
Transport
Gene Name	DKO logFC value	panx1a-/- logFC value	panx1b-/- logFC value
exoc3l2b	-0.5841	-	-
flot1b	-0.5227	-	-
fthl28	-1.399	-	-
gba	-0.3936	-	-
hmgn3	0.4717	-	-
hspa8	-2.3201	-	-
kcnc3a	-7.5647	-	-
kcnf1a	-5.2609	-	-
kcnk1a	-2.3377	-	-
kcnk5a	-1.4174	-	-
kdelr2a	-0.5574	-	-
ktn1	-0.898	-	-
lgals3b	-1.0593	-	-
loxl2a	-1.1992	-	-1.1197
lrrc6	-6.2773	-	-
mical3a	-0.5704	-	-
mfsd4aa	-	-	0.781
myo5b	-3.1089	-	-
ndel1b	-0.5713	-	-
ndufa10	-0.497	-	-
nlgn4xb	-	-	-4.0171
npm1a	-0.3634	-	-
nr3c1	-8.2252	0.2801	0.3388
nsfb	-0.8964	-	-
nutf2l	-1.613	-	-
oc90	-	1.1787	-
p2rx7	-	-1.1265	-
pafah1b1a	-0.4651	-	-
panx1a	-2.4621	-2.7253	-
panx3	-5.3551	-	-
pck1	-	-	-1.0024
pink1	1.191	-	-
pitpnaa	-1.7653	-	-
rab11bb	-	-	-0.7261
rab18a	0.4016	-	-
rab3ip	-8.4318	-	-
rock2b	-	1.436	-
rrbp1b	-6.3568	-	-
scn4bb	-5.5241	-	-
sdc2	-0.4648	-	-
sdha	-	-	-0.2181
sdhdb	-	-	-0.5928
selenbp1	0.4764	-	-
shtn1	-0.6307	-	-
slc12a4	-	0.4625	-
slc14a2	-2.8632	-	-
slc16a3	-	-	-8.0358
slc22a13a	-	3.5978	-
slc22a2	-	-	-0.835
slc25a55a	-	-	0.5457
slc26a3.1	-3.0933	-	-
slc26a6	-	-	3.1939
slc2a1a	-0.861	-0.9445	-
slc2a1b	-1.0263	-	-
slc2a2	-	-	0.5076
slc34a2b	1.2019	5.3332	6.3308
slc3a2b	-0.6289	-	-1.0244
slc40a1	0.4478	-	-
slc43a1a	-0.7094	-	-
slc43a2b	-1.5258	-	-
slc44a2	-0.6071	-	-
slc4a1a	-7.9603	-	-
slc5a8l	-	-	-0.7408
slc8a1b	-	0.6127	1.0189
slc8a2b	-7.8466	-	-
slc9a3r1a	-	0.3518	0.392
snap25b	-7.059	-	-
stim1a	-1.2066	-	-
stra6	-0.5599	-	-
tcnbb	0.6342	-	-
timm13	-0.5591	-	-
tmed9	-0.5686	-	-
trpv6	-	-	1.7513
tvp23b	-	-0.6821	-
txnrd3	-0.4692	-	-
ucp2	-	-	-0.7065
ucp3	-	-	-0.8651
uqcrb	-	-0.3278	-
uqcrfs1	-0.5015	-0.487	-
vcp	-8.8063	-	-
vps39	-1.4432	-	-
yy1a	0.2932	-	-
zgc:92912	-	-	-1.0469
Extracellular ATP
Release
Gene Name	DKO logFC value	panx1a-/- logFC value	panx1b-/- logFC value
p2rx7	-1.1265	-	-
panx1a	-2.7253	-	-2.4621
panx3	-	-	-5.3551
panx3	-	-	-5.3551
Degradation
enpp5	-	-6.93389	-
enpp7.1	-	-	-1.03323
entpd1	-	-	-1.07666
entpd5a	-	-	-1.18421
entpd5b	-	-0.636278	-
Metabolism
Respirasome
Gene Name	DKO logFC value	panx1a-/- logFC value	panx1b-/- logFC value
higd1a	-	-	-1.7325
ndufa10	-	-	-0.497
sdha	-	-0.2181	-
sdhb	-	-0.5928	-
uqcrb	-0.3278	-	-
uqcrfs1	-0.487	-	-0.5015
mrpl12	-	-	-0.4597
ndufa10	-	-	-0.497
sdha	-	-0.2181	-
sdhdb	-	-0.5928	-
ucp2	-	-0.7065	-
ucp3	-	-0.8651	-
uqcrb	-0.3278	-	-
uqcrfs1	-0.487	-	-0.5015
Solute Carriers
Gene Name	DKO logFC value	panx1a-/- logFC value	panx1b-/- logFC value
slc1a5	-	-0.5517	-
slc2a1a	-0.9445	-	-0.861
slc2a15a	-	-	-1.7738
slc3a2b	-	-1.0244	-0.6289
slc6a2	-	-	-1.0484
slc8a1b	0.6127	1.0189	-
slc8a2b	-	-	-7.8466
slc20a1a	-	-0.7041	-
slc22a2	-	-0.835	-
slc22a13a	3.5978	-	-
slc25a4	-	-0.7764	-
slc25a29	0.9005	-	-
slc25a36a	-	0.5108	-
slc25a40	-	-0.7115	-
slc35d1b	-0.7702	-	-0.755
