# Supplementary material for: Panx1 channels promote both anti- and pro-seizure-like activities in the zebrafish via p2rx7 receptors and ATP signaling
Source: Commun Biol. 2022 May 18;5:472. doi: 10.1038/s42003-022-03356-2 (PMC9117279; doi:10.1038/s42003-022-03356-2)
Supplement: Supplementary file 5 — Supplementary Data 3 [file 42003_2022_3356_MOESM5_ESM.xlsx]

## Sheet: Figure_1
Figure	Treatment/Group	Test	Comparison	p-value	Statistic value (F (DFn, DFd), t, X2, ES (Effect Size))	Sample size (N)	Star
1c % fish seized		Barnard	TL - DKO	0.0045	Wald statistic = 2.8391	TL 7; DKO 12	**
			TL - panx1a-/-	0.0003	Wald statistic = 3.3889	TL 7; panx1a-/- 8	***
			TL - panx1b-/-	0.9991	Wald statistic = 0	TL 7; panx1b-/- 9
			DKO - panx1a-/-	0.1967	Wald statistic = 1.0541	DKO 12; panx1a-/- 8
1d Seizure-like events/hour		Mann-Whitney U	TL - DKO	<0.0001	Mann-Whitney U = 0	TL 7; DKO 12	****
			TL - panx1a-/-	0.0003	Mann-Whitney U = 0	TL 7; panx1a-/- 8	***
			TL - panx1b-/-	0.0057	Mann-Whitney U = 6.5	TL 7; panx1b-/- 9	**
			DKO - panx1a-/-	0.5788	Mann-Whitney U = 39.5	DKO 12; panx1a-/- 8
1e Seizure-like event duration		Mann-Whitney U	TL - DKO	0.0727	Mann-Whitney U = 4	TL 7; DKO 4
			TL - panx1a-/-	-	panx1a-/- n too small	TL 7; panx1a-/- 1
			TL - panx1b-/-	0.0907	Mann-Whitney U = 15	TL 7; panx1b-/- 9
1f Onset latency		Mann-Whitney U	TL - DKO	0.0061	Mann-Whitney U = 0	TL 7; DKO 4	**
			TL - panx1a-/-	-	panx1a-/- n too small	TL 7; panx1a-/- 1
			TL - panx1b-/-	0.0003	Mann-Whitney U = 0.5	TL 7; panx1b-/- 9	***
1g Fraction time seizing		Mann-Whitney U	TL - DKO	<0.0001	Mann-Whitney U = 0	TL 7; DKO 12	****
			TL - panx1a-/-	0.0003	Mann-Whitney U = 0	TL 7; panx1a-/- 8	***
			TL - panx1b-/-	0.0115	Mann-Whitney U = 8	TL 7; panx1b-/- 9	*

## Sheet: Figure_2
Figure	Treatment/Group	Test	Comparison	p-value	Statistic value (F (DFn, DFd), t, X2, ES (Effect Size))	Sample size (N)	Star
2efgh delta PSD Base AUCs		Kruskal-Wallis	All	0.6937	KW statistic = 1.451, ES = 0.28	4 groups; 36 values
2e delta PSD AUCs	TL	Wilcoxon matched-pairs	Base - PTZ	0.0156	Sum of signed ranks (W) = 28, ES = 1.84	n = 7 per group	*
2f	DKO	signed rank test	"	0.0005	W = 78, ES = 2.03	n = 12 per group	***
2g	panx1a-/-		"	0.6406	W = 8, ES = 0.18	n = 8 per group
2h	panx1b-/-		"	0.0039	W = 45, ES = 1.71	n = 9 per group	**
2efgh delta PSD PTZ AUCs		Kruskal-Wallis	All	0.0004	KW statistic = 18.06, ES = 0.85	4 groups; 36 values	***
2ef		Dunn's multiple comparisons	TL - DKO	0.396		TL 7; DKO 12
2eg			TL - panx1a-/-	0.0023		TL 7; panx1a-/- 8	**
2eh			TL - panx1b-/-	0.9999		TL 7; panx1b-/- 9

## Sheet: Figure_3
Figure	Treatment/Group	Test	Comparison	p-value	Statistic value (F (DFn, DFd), t, X2, ES (Effect Size))	Sample size (N)	Star
3b Interictal events		Mann-Whitney U	TL - DKO	0.0013	Mann-Whitney U = 6.5	TL 7; DKO 12	**
			TL - panx1a-/-	0.0205	Mann-Whitney U = 8	TL 7; panx1a-/- 8	*
			TL - panx1b-/-	0.3368	Mann-Whitney U = 22	TL 7; panx1b-/- 9

## Sheet: Figure_4
Figure	Treatment/Group	Test	Comparison	p-value	Statistic value (F (DFn, DFd), t, X2, ES (Effect Size))	Sample size (N)	Star
4b Activity	Rest: TL - panx1b-/-	Two-way RM ANOVA	Genotype	<0.0001	F (1, 70) = 31.35	2 groups, n = 36 each	****
			Time	0.0015	F (11.71, 819.5) = 2.703; GG's epsilon = 0.4878	25	****
			Genotype x Time	0.7674	F (24, 1680) = 0.7787
		Bonferroni multiple comparisons	Time	Rest : 8 - 13min		25 comparisons	*
	Base: TL - DKO	Two-way RM ANOVA	Genotype	0.0007	F (1, 70) = 12.71	2 groups, n = 36 each	***
			Time	0.484	F (11.31, 792.0) = 0.9591; GG's epsilon = 0.4041	29
			Genotype x Time	0.0228	F (28, 1960) = 1.610		*
	Base: TL - panx1b-/-	Two-way RM ANOVA	Genotype	<0.0001	F (1, 70) = 39.15	2 groups, n = 36 each	****
			Time	0.6805	F (13.66, 956.1) = 0.7874; GG's epsilon = 0.4878	29
			Genotype x Time	0.9665	F (28, 1960) = 0.5682
		Bonferroni multiple comparisons	Time	Base : 1-9min, 20-25min		29 comparisons	*
	PTZ: TL - panx1a-/-	Two-way RM ANOVA	Genotype	<0.0001	F (1, 70) = 38.57	2 groups, n = 36 each	****
			Time	<0.0001	F (9.666, 676.6) = 53.27; GG's epsilon = 0.1638	60	****
			Genotype x Time	<0.0001	F (59, 4130) = 1.875		****
		Bonferroni multiple comparisons	Time	PTZ : 22 - 49min		60 comparisons	*
	PTZ: TL - panx1b-/-	Two-way RM ANOVA	Genotype	0.0013	F (1, 70) = 11.30	2 groups, n = 36 each	**
			Time	<0.0001	F (7.272, 509.0) = 72.37; GG's epsilon = 0.1233	60	****
			Genotype x Time	<0.0001	F (59, 4130) = 3.925		****
		Bonferroni multiple comparisons	Time	PTZ : 18 - 21min		60 comparisons	*
4c Area Under the Curve	Base	One-way ANOVA	All	<0.0001	F (3, 140) = 21.44, ES = 0.67	4 groups; 144 values	****
		Tukey's multiple comparisons	TL - panx1b-/-	<0.0001		36 values/group	****
	PTZ	One-way ANOVA	All	<0.0001	F (3, 140) = 28.44, ES = 0.77	"	****
		Tukey's multiple comparisons	TL - panx1a-/-	<0.0001		"	****
			TL - panx1b-/-	0.0057		"	**
	PTZ-Base	One-way ANOVA	All	<0.0001	F (3, 140) = 7.596, ES = 0.40	"	****
		Tukey's multiple comparisons	TL - panx1a-/-	0.0002		"	***
4d Stage II count		Two-way RM ANOVA	TL - DKO	0.0982	Genotype F (1, 34) = 2.891	n = 18 per genotype
		"	TL - panx1a-/-	0.328	Genotype F (1, 34) = 0.9851	"
		"	TL - panx1b-/-	0.0804	Genotype F (1, 34) = 3.248	"
4d Stage III count		"	TL - DKO	0.0149	Genotype F (1, 34) = 6.574	"	*
		"	TL - panx1a-/-	0.0234	Genotype F (1, 34) = 5.635	"	*
		"	TL - panx1b-/-	0.105	Genotype F (1, 34) = 2.773	"
4g Survival		Log-rank (Mantel-Cox)	TL - DKO	0.3848	Chi Square = 0.7553; df = 1	n = 80 per genotype
			TL - panx1a-/-	0.0088	Chi Square = 6.86; df = 1	"	**
			TL - panx1b-/-	0.0081	Chi Square = 7.009; df = 1	"	**
4h SOM	Activity	Fisher's exact test	TL - DKO	0.812	Fisher's exact value (asymptotic to X2) = 10.424	2 groups, n = 36 each
			TL - panx1a-/-	<0.0001	33.1		****
			TL - panx1b-/-	0.012	23.615		*
			DKO - panx1a-/-	0.01	20.719		*
			DKO - panx1b-/-	<0.0001	34.75		****
			panx1a-/- - panx1b-/-	<0.0001	53.93		****
	Burst Duration	Fisher's exact test	TL - DKO	0.55	11.021	2 groups, n = 36 each
			TL - panx1a-/-	<0.0001	26.972		****
			TL - panx1b-/-	0.018	24.287		*
			DKO - panx1a-/-	0.312	12.143
			DKO - panx1b-/-	<0.0001	34.823		****
			panx1a-/- - panx1b-/-	<0.0001	54.305		****

## Sheet: Figure_5
Figure	Treatment/Group	Test	Comparison	p-value	Statistic value (F (DFn, DFd), t, X2, ES (Effect Size))	Sample size (N)	Star
5b % fish seized		Barnard	TL - PROB	6.1*10^-5	Wald statistic = 3.7417	TL 7; PROB 7	****
			TL - VPA	6.1*10^-6	Wald statistic = 3.7417	TL 7; VPA 7	****
5f Activity	Base : TL - [TL + PROB]	Two-way RM ANOVA	Treatment	0.0009	F (1, 70) = 12.13	2 groups, n = 36 each	***
			Time	<0.0001	F (12.76, 893.0) = 12.13; GG's epsilon = 0.4556	29	****
			Treatment x Time	<0.0001	F (28, 1960) = 9.434		****
		Bonferroni multiple comparisons	Time	Base : 0 - 6 min		29 comparisons	*
	Base : TL - [TL + VPA]	Two-way RM ANOVA	Treatment	<0.0001	F (1, 118) = 20.80	2 groups, n = 60 each	****
			Time	<0.0001	F (11.74, 1385) = 5.910; GG's epsilon = 0.4193	29	****
			Treatment x Time	<0.0001	F (28, 3304) = 3.988		****
		Bonferroni multiple comparisons	Time	Base : 11 - 29 min		29 comparisons	*
	PTZ : TL - [TL + PROB]	Two-way RM ANOVA	Treatment	<0.0001	F (1, 70) = 45.35	2 groups, n = 36 each	****
			Time	<0.0001	F (9.913, 693.9) = 60.74; GG's epsilon = 0.168	60	****
			Treatment x Time	<0.0001	F (59, 4130) = 18.40		****
		Bonferroni multiple comparisons	Time	PTZ : 14 - 52 min		60 comparisons	*
	PTZ : TL - [TL + VPA]	Two-way RM ANOVA	Treatment	<0.0001	F (1, 118) = 112.8	2 groups, n = 60 each	****
			Time	<0.0001	F (12.65, 1493) = 52.84; GG's epsilon = 0.2144	60	****
			Treatment x Time	<0.0001	F (59, 6962) = 11.64		****
		Bonferroni multiple comparisons	Time	PTZ: 6-50, 52-60min		60 comparisons	*
5g Area Under the Curve	Base	Unpaired t-test; two-tailed	PTZ - [PROB + PTZ]	0.502	t = 0.6748, df =70, ES = 0.16	2 groups; 72 values
	PTZ	"	"	<0.0001	t = 6.73, df = 70, ES = 1.59	"	****
	PTZ-Base	"	"	<0.0001	t = 5.018, df = 70, ES = 1.18	"	****
5h Stage II count		Two-way RM ANOVA	PTZ - [PROB + PTZ]	0.0057	Treatment F (1, 34) = 8.695	n = 18 per treatment	**
Stage III count		Two-way RM ANOVA	PTZ - [PROB + PTZ]	<0.0001	Treatment F (1, 34) = 98.21	"	****
		Bonferroni multiple comparisons	Time	20-60min		30 comparisons	*

## Sheet: Figure_7
Figure	Treatment/Group	Test	Comparison	p-value	Statistic value (F (DFn, DFd), t, X2, ES (Effect Size))	Sample size (N)	Star
7b ATP assay	All	Two-way ANOVA	Group	<0.0001	F (4, 43) = 3047	5 groups	****
			Treatment	<0.0001	F (1, 43) = 656	2 treatments	****
			Group x Treatment	<0.0001	F (4, 43) = 147.8		****
	Control	Tukey's multiple comparisons	TL - DKO	<0.0001		TL 6; DKO 5	****
			TL - panx1a-/-	<0.0001		TL 6; panx1a-/- 5	****
			TL - panx1b-/-	<0.0001		TL 6; panx1b-/- 5	****
			TL - [TL + PROB]	<0.0001		TL 6; PROB 5	****
	Control - PTZ	Tukey's multiple comparisons	TL : cntr - PTZ	<0.0001		cntr 6; PTZ 5	****
			DKO : cntr - PTZ	<0.0001		cntr 5; PTZ 6	****
			panx1a-/- : cntr - PTZ	0.9827		cntr 5; PTZ 5
			panx1b-/- : cntr - PTZ	<0.0001		cntr 5; PTZ 5	****
			PROB : cntr - PTZ	0.9989		cntr 5; PTZ 6

## Sheet: Figure_8
Figure	Treatment/Group	Test	Comparison	p-value	Statistic value (F (DFn, DFd), t, X2, ES (Effect Size))	Sample size (N)	Star
8a Activity	[TL + PTZ] -	Two-way RM ANOVA	Treatment	0.0021	F (1, 80) = 10.06	PTZ 36; A43+PTZ 46	**
	[TL + A43 + PTZ]		Time	<0.0001	F (9.402, 752.2) = 59.28; GG's epsilon = 0.1594	60	****
			Treatment x Time	<0.0001	F (59, 4720) = 6.136		****
		Bonferroni multiple comparisons	Time	PTZ : 8 -12 min		60 comparisons	*
8b Area Under the Curve	TL : Base	Mann-Whitney U	PTZ - [A43 + PTZ]	0.9075	Mann-Whitney U = 815, ES = 0.23	PTZ 36; A43+PTZ 46
	TL : PTZ	"	"	0.0024	Mann-Whitney U = 507, ES = 0.70	"	**
	TL : PTZ-Base	"	"	0.0448	Mann-Whitney U = 613.5, ES = 0.58	"	*
8c Stage II and III count	TL : stage II	Two-way RM ANOVA	PTZ - [A43 + PTZ]	0.1818	Treatment F (1, 34) = 1.858	n = 18 per treatment
	TL : stage III	Two-way RM ANOVA	PTZ - [A43 + PTZ]	<0.0001	Treatment F (1, 34) = 116.7	"	****
		Bonferroni multiple comparisons	Time	16 - 52 min		30 comparisons	*
8d Activity	[panx1b-/- + PTZ] -	Two-way RM ANOVA	Treatment	0.0004	F (1, 75) = 13.51	PTZ 31; A43+PTZ 46	***
	[panx1b-/- + A43 + PTZ]		Time	<0.0001	F (10.06, 754.6) = 42.79; GG's epsilon = 0.1705	60	****
			Treatment x Time	<0.0001	F (59, 4425) = 6.056		****
		Bonferroni multiple comparisons	Time	PTZ : 21 - 24 min		60 comparisons	*
8e Area Under the Curve	panx1b-/- : Base	Mann-Whitney U	PTZ - [A43 + PTZ]	0.4053	Mann-Whitney U = 632, ES = 0.24	PTZ 31; A43+PTZ 46
	panx1b-/- : PTZ	"	"	0.0005	Mann-Whitney U = 383, ES = 0.86	"	***
	panx1b-/- : PTZ-Base	"	"	0.0087	Mann-Whitney U = 462, ES = 0.70	"	**
8f Stage II and III count	panx1b-/- : stage II	Two-way RM ANOVA	PTZ - [A43 + PTZ]	0.0001	Treatment F (1, 34) = 18.77	n = 18 per treatment	***
	panx1b-/- : stage III	Two-way RM ANOVA	PTZ - [A43 + PTZ]	<0.0001	Treatment F (1, 34) = 133.5	"	****
		Bonferroni multiple comparisons	Time	22 - 60 min		30 comparisons	*
8g SOM	Activity	Fisher's exact test	PTZ - [A43 + PTZ]	0.01	Fisher's exact value (asymptotic to X2) = 21.9994	PTZ 36; A43+PTZ 46	*
			DKO -[A43 + PTZ]	0.135	16.265	DKO 36; A43+PTZ 46
			panx1a-/- -[A43 + PTZ]	0.196	11.666	panx1a-/- 36; A43+PTZ 46
			panx1b-/- -[A43 + PTZ]	<0.0001	52.509	panx1b-/- 36; A43+PTZ 46	****
	Total duration		"	0.002	27.368	"	**
				0.001	28.947		**
				0.279	12.569
				<0.0001	43.689		****
	Freeze count			<0.0001	33.876		****
				<0.0001	36.872		****
				<0.0001	34.083		****
				<0.0001	34.919		****
	Freeze duration			<0.0001	34.412		****
				0.001	27.171		***
				0.293	11.292
				<0.0001	35.498		****
	Mid count			<0.0001	46.498		****
				<0.0001	44.931		****
				0.016	18.08		*
				<0.0001	71.41		****
	Mid duration			0.001	25.906		***
				<0.0001	30.465		****
				0.169	12.918
				0.055	15.267
	Burst count			0.001	30.063		***
				0.006	22.619		***
				0.108	14.49
				<0.0001	60.977		****
	Burst duration			0.004	23.293		**
				0.588	10.557
				0.248	12.322
				<0.0001	59.175		****

## Sheet: Supplementary
Figure	Treatment/Group	Test	Comparison	p-value	Statistic value (F (DFn, DFd), t, X2, ES (Effect Size))	Sample size (N)	Star
Supplementary Information
Supplementary 4	Freeze count	Fisher's exact test	TL - DKO	0.603	Fisher's exact value (asymptotic to X2) = 7.635	2 groups, n = 36 each
SOM			TL - panx1a-/-	0.398	12.102
			TL - panx1b-/-	0.709	8.668
			DKO - panx1a-/-	0.174	14.602
			DKO - panx1b-/-	0.123	15.107
			panx1a-/- - panx1b-/-	0.48	12.467
	Freeze duration	"	TL - DKO	0.821	10.425	"
			TL - panx1a-/-	<0.0001	34.055		****
			TL - panx1b-/-	0.128	15.879
			DKO - panx1a-/-	0.001	28.983		**
			DKO - panx1b-/-	0.036	19.254		*
			panx1a-/- - panx1b-/-	<0.0001	37.347		****
	Mid count	"	TL - DKO	0.426	12.076	"
			TL - panx1a-/-	0.022	21.127		*
			TL - panx1b-/-	0.003	24.862		**
			DKO - panx1a-/-	0.036	21.068		*
			DKO - panx1b-/-	<0.0001	34.94		****
			panx1a-/- - panx1b-/-	<0.0001	40.982		****
	Mid duration	"	TL - DKO	0.897	9.909	"
			TL - panx1a-/-	0.005	23.864		**
			TL - panx1b-/-	0.029	18.269		*
			DKO - panx1a-/-	0.001	28.479		**
			DKO - panx1b-/-	0.005	22.41		**
			panx1a-/- - panx1b-/-	<0.0001	26.469		****
	Burst Count	"	TL - DKO	0.106	18.693	"
			TL - panx1a-/-	<0.0001	32.535		****
			TL - panx1b-/-	0.001	28.998		**
			DKO - panx1a-/-	0.006	20.368		**
			DKO - panx1b-/-	<0.0001	39.706		****
			panx1a-/- - panx1b-/-	<0.0001	50.936		****
	Total duration	"	TL - DKO	0.487	13.529	"
			TL - panx1a-/-	0.003	27.177		**
			TL - panx1b-/-	0.003	26.208		**
			DKO - panx1a-/-	0.004	24.822		**
			DKO - panx1b-/-	<0.0001	29.39		****
			panx1a-/- - panx1b-/-	<0.0001	43.034		****
Supplementary 5	Base	Two-way RM ANOVA	All	<0.0001	F (4, 96) = 8.310	5 groups; total 101 values	****
PROB dependent Activity	Base - PROB 50µM	Bonferroni multiple comparisons	Time	0 - 5 min		59 comparisons	*
	Base - PROB 75µM	"	"	0 - 7 min		"	*
	Base - PROB 100µM	"	"	0 - 6 min		"	*
	PTZ - [PROB 25µM + PTZ]	Two-way RM ANOVA	Treatment	0.0154	F (1, 45) = 6.343	PTZ 30; PROB+PTZ 17	*
	PTZ - [PROB 50µM + PTZ]	Two-way RM ANOVA	Treatment	<0.0001	F (1, 46) = 35.21	PTZ 30; PROB+PTZ 18	****
		Bonferroni multiple comparisons	Time	16 - 59 min		59 comparisons	*
	PTZ - [PROB 75µM + PTZ]	Two-way RM ANOVA	Treatment	<0.0001	F (1, 46) = 44.00	PTZ 30; PROB+PTZ 18	****
		Bonferroni multiple comparisons	Time	16 - 59 min		59 comparisons	***
	PTZ - [PROB 100µM + PTZ]	Two-way RM ANOVA	Treatment	<0.0001	F (1, 46) = 50.74	PTZ 30; PROB+PTZ 18	****
		Bonferroni multiple comparisons	Time	11 - 52 min		59 comparisons	*
