# Supplementary material for: Panx1 channels promote both anti- and pro-seizure-like activities in the zebrafish via p2rx7 receptors and ATP signaling
Source: Commun Biol. 2022 May 18;5:472. doi: 10.1038/s42003-022-03356-2 (PMC9117279; doi:10.1038/s42003-022-03356-2)
Supplement: Supplementary file 6 — Supplementary Data 4 [file 42003_2022_3356_MOESM6_ESM.xlsx]

## Sheet: Fig.1
c					d					e					f					g
number of larvae seized					seizure-like events per hour					seziure-like event duration (s)					Seizure latency (min)					Fraction time spent seizing (%)
TL	DKO	panx1a-/-	panx1b-/-		TL	DKO	panx1a-/-	panx1b-/-		TL	DKO	panx1a-/-	panx1b-/-		TL	DKO	panx1a-/-	panx1b-/-		TL	DKO	panx1a-/-	panx1b-/-
7	4	1	9		47	0	0	36		6.1408	3.955	4.195	4.3191		12.3333	42.4	47.2833	21.0667		8.01719	0	0	4.31914
out of					44	0	0	39		3.4635	3.995		5.1797		7.25	58.1967		17.4167		4.23311	0	0	5.61133
7	12	8	9		51	0	0	31		5.9459	3.8175		5.0356		14.7	44.3333		22.7833		8.42342	0	0	4.33619
					44	3	0	40		5.1715	4.5		4.5502		14.0833	59.5333		21.2		6.32075	0.329583	0	5.05578
					40	1	0	55		6.3013			2.3712		9.66667			18.4		6.96525	0.110972	0	3.62264
					52	0	3	38		5.7388			5.1392		16.6667			21.8		8.28944	0	0.349583	5.42472
					71	2	0	30		5.6465			5.648		15.9333			28.6667		11.1363	0.212083	0	4.70667
						0	0	28					4.9448					23.6667			0	0	3.84597
						0		34					6					16.6667			0		6.41736
						0															0
						0															0
						1															0.125

## Sheet: Fig.3b
b
Interictal-like events per hour
TL	DKO	panx1a-/-	panx1b-/-
210	111	103	181
167	182	128	180
160	123	158	192
148	123	99	165
184	148	109	181
168	113	82	183
134	117	192	191
	105	100	207
	100		87
	116
	99
	89

## Sheet: Fig. 4c AUC
	Base				PTZ				PTZ-Base
	TL	DKO	panx1a-/-	panx1b-/-	TL	DKO	panx1a-/-	panx1b-/-	TL	DKO	panx1a-/-	panx1b-/-
n = 36	17057	48721	28728	33371	312969	296281	98083	357943	242931	117857	35575	236041
	10814	33540	22929	14064	193624	234903	135558	393948	160162	108070	68607	333847
	29616	31978	13371	53736	176594	223916	158288	303700	77605	92199	114362	119562
	41990	27149	32595	62374	244689	242294	74756	301064	109220	138161	17226	97966
	21089	6122	10765	42828	123058	329761	219331	277163	69288	306170	175078	119240
	20221	36925	21714	38852	239461	245791	102892	451640	166316	120360	41349	290982
	16918	9387	21647	23608	194839	220105	101530	293015	135329	181760	48509	203944
	9201	3216	9773	51438	257244	199319	158941	327530	211493	186957	119600	180710
	20486	22957	17364	10918	226376	217239	182833	297319	150708	120119	122695	253481
	12328	27681	16254	51055	219168	249545	56020	369335	175026	155631	17989	186704
	18911	38285	7137	36693	320279	238854	214880	352750	237646	106021	184525	214811
	16887	28515	25763	28245	312872	456838	133717	405916	243038	334065	61917	283274
	36209	27816	13507	67472	349355	144382	198684	200412	202916	49997	142294	26413
	25687	25404	10354	99185	371431	108194	87637	260865	261337	39042	51406	22323
	28575	11539	43188	42955	269868	149246	85814	259079	147542	103374	5209	113943
	30403	23818	38615	85599	107240	226748	180163	257636	23595	130476	55217	50490
	40256	27113	35307	40654	226857	128786	120886	223254	82908	45731	19421	98253
	14258	9021	18535	79144	145956	205962	81139	192063	89962	169372	29527	6271
	47606	8180	41537	42580	299229	119326	105243	238908	106812	87593	11247	104433
	40941	15954	24913	47252	222252	170888	108702	261139	69124	108489	40297	103159
	19701	35226	29602	83873	225514	99555	143822	171770	151347	26243	46800	1543
	38481	12543	46362	35036	97701	255488	132619	224120	13855	201236	38431	96614
	21658	19898	12392	67751	204410	103075	112288	217351	116993	43611	67549	23114
	31593	7.5	32702	56136	339695	20	104290	259990	201118	6.063	27175	81633
	6559	18977	35707	76275	298128	185641	142916	232758	263333	120193	49800	43720
	23519	26451	46884	52575	253276	201363	76362	253874	161442	98491	3995	94174
	2025	12373	36612	71670	186110	267549	123995	353055	169804	218819	24340	114336
	52112	19211	56605	71902	103454	361970	98460	278786	4375	280059	2153	75122
	62857	15501	106373	108713	199257	171045	71932	246391	44862	112117	0	682.5
	9949	8579	10634	34555	191460	253326	230006	301347	143242	214696	183490	175514
	14315	21223	61567	55672	333341	193649	215793	208811	273515	115687	52001	56242
	23561	17833	51765	82771	225500	149187	129919	306203	136908	81204	17387	57055
	5564	14580	42306	26020	146546	114919	200868	291725	125382	67123	65500	191729
	45878	7915	26380	84342	200060	218556	139526	333048	44339	184825	58481	71751
	34008	15348	29258	33335	198182	261566	182152	308803	67450	199782	100527	173491
	53377	38914	21610	9931	348222	153775	281732	320855	149672	49340	207948	278275

## Sheet: Fig. 6c
Gene name	Panx1a-/- log10 padj value	Panx1b-/- log10 padj value
p2rx7	4.98814	0.311681
panx1a	17.1491	0.977533
panx3	0.0273391	0.0472646
slc1a5	0.166168	1.98547
slc2a1a	3.12126	0.406035
slc2a15a	0.29217	0.242284
slc3a2b	0.85441	4.61361
slc6a2	0.00986107	0.188214
slc8a1b	1.46711	4.82702
slc8a2b	0.187668	0.0241134
slc20a1a	0.545201	1.33839
slc25a4	0.487066	3.24598
slc25a36a	0.873758	2.36572
slc25a40	0.110293	2.97357
slc35d1b	2.00652	0.853875

## Sheet: Fig.4e
Total stage III count per hour; n = 18
	TL	panx1b-/-
	64	31
	57	61
	41	57
	62	48
	69	79
	37	72
	58	66
	95	84
	79	124
	56	82
	72	87
	60	80
	31	69
	105	65
	95	95
	44	97
	37	60
	75	91

## Sheet: Fig.4g Survival
Survival Percentage
	Hour	TL	panx1a-/-	panx1b-/-	DKO	n=80
	0	100	100	100	100
	1	100	100	100	100
	2	98.75	100	100	98.75
	3	97.5	98.75	95	95
	4	93.75	97.5	92.5	95
	5	91.25	97.5	92.5	93.75
	6	87.5	92.5	91.25	90
	7	83.75	80	91.25	88.75
	8	78.75	72.5	86.25	82.5
	9	73.75	68.75	83.75	73.75
	10	66.25	65	77.5	63.75
	24	1.25	30	13.75	11.25

## Sheet: Fig.5b
number of larvae seized
	TL	PROB	VPA
	7	0	0
	out of
	7	7	7

## Sheet: Fig. 5g AUC
		TL control			PROB treated TL
n=36		Base	PTZ	PTZ-Base	Base	PTZ	PTZ-Base
		17057	312969	242931	4448	195659	177576
		10814	193624	160162	70736	179089	7932
		29616	176594	77605	12287	182033	137733
		41990	244689	109220	21563	163066	74699
		21089	123058	69288	21686	123429	64998
		20221	239461	166316	20459	106898	49032
		16918	194839	135329	17343	204382	118372
		9201	257244	211493	22122	160132	87726
		20486	226376	150708	17877	168281	90824
		12328	219168	175026	33809	148654	51804
		18911	320279	237646	34906	114968	31202
		16887	312872	243038	27976	203260	93866
		36209	349355	202916	20206	145324	76515
		25687	371431	261337	13652	124204	70234
		28575	269868	147542	9114	72250	47055
		30403	107240	23595	32362	107271	54551
		40256	226857	82908	2547	83926	74994
		14258	145956	89962	18734	96924	39240
		47606	299229	106812	35090	128438	37641
		40941	222252	69124	15183	102476	59793
		19701	225514	151347	16788	163290	86517
		38481	97701	13855	27677	156353	78978
		21658	204410	116993	11577	100808	72194
		31593	339695	201118	16979	198406	136462
		6559	298128	263333	42817	109160	22207
		23519	253276	161442	22809	172399	90690
		2025	186110	169804	40736	111432	27393
		52112	103454	4375	51141	150141	28120
		62857	199257	44862	18457	123880	61463
		9949	191460	143242	19750	128716	64851
		14315	333341	273515	32666	159244	57554
		23561	225500	136908	21497	81998	41452
		5564	146546	125382	43792	70318	5945
		45878	200060	44339	10200	99077	62137
		34008	198182	67450	12255	208601	158082
		53377	348222	149672	21159	129400	84956

## Sheet: Fig.7b
b
normalized ATP / mg protein
	cntr							ptz
DKO	2.31426	2.3921	2.26561	2.23155	2.14398			1.42345	1.36933	1.58583	1.26108	1.33324	1.60387
panx1a-/-	0.126356	0.155263	0.0916664	0.126356	0.0858848			0.205015	0.252173	0.261605	0.186152
panx1b-/-	5.36196	5.30521	5.23709	5.24277	5.20304			4.34116	4.17039	4.60102	4.43025	4.58617
PROB	0.0458886	0.0404014	0.0378407	0.0447912	0.0429621			0.0952093	0.152306	0.117874	0.0956451	0.110028	0.110464
TL	0.119629	0.094738	0.076208	0.064039	0.082846	0.073442		0.007228	0.007736	0.007482		0.007482	0.007482
